# Supplementary material for: A Study of Sr Sorption Behavior in Claystone from a Candidate High-Level Radioactive Waste Geological Disposal Site under the Action of FeOOH Colloids
Source: Int J Environ Res Public Health. 2022 Aug 12;19(16):9970. doi: 10.3390/ijerph19169970 (PMC9408631; doi:10.3390/ijerph19169970)
Supplement: Supplementary file 1 [file ijerph-19-09970-s001.zip]

Archive with 1 entries (1 files):
- ijerph-1860603-supplementary.pdf
